# Supplementary material for: A live online exercise program for older adults improves depression and life-space mobility: A mixed-methods pilot randomized controlled trial
Source: PLoS One. 2024 Nov 11;19(11):e0312992. doi: 10.1371/journal.pone.0312992 (PMC11554215; doi:10.1371/journal.pone.0312992)
Supplement: S2 File — (XLSX) [file pone.0312992.s003.xlsx]

## Sheet: Demographics
Group	Gender	Age	Height(cm)	Weight(kg)	BMI (kg/m2)	Marital_status	Prior_activity
ACTIVE	Women	77	158	70.3	28.1606	Presently married	Yes
ACTIVE	Man	68	169.5	78.9	27.4623	Presently married	No
ACTIVE	Women	80	162	57.6	21.9479	Widowed	Yes
ACTIVE	Women	66	160.7	91.1	35.2766	Presently married	Yes
ACTIVE	Women	67	172	104.6	35.3569	Presently married	Yes
ACTIVE	Women	67	157.5	54.9	22.1315	Widowed	No
ACTIVE	Man	67	172	87	29.4078	Presently married	Yes
ACTIVE	Man	72	184	96.7	28.718	Divorved or separated	Yes
ACTIVE	Women	70	169	94.8	33.1921	Presently married	No
ACTIVE	Man	73	179	79.9	24.9368	Widowed	No
ACTIVE	Women	73	155	50.3	32.192	Presently married	Yes
ACTIVE	Women	67	156.5	74.8	30.5403	Widowed	No
ACTIVE	Man	70	184	98.5	29.0938	Presently married	No
ACTIVE	Women	69	167	97.6	34.9959	Divorved or separated	Yes
ACTIVE	Women	67	159	104.2	41.2167	Divorved or separated	No
ACTIVE	Women	68	161.5	77.1	29.56	Divorved or separated	No
ACTIVE	Women	74	161	75	28.9341	Presently married	Yes
CON	Women	77	154	83.5	35.2083	Presently married	No
CON	Women	67	160	79.2	30.9375	Presently married	Yes
CON	Women	69	169	83	29.0606	Widowed	No
CON	Women	72	171	105.8	36.1821	Presently married	No
CON	Man	65	183	88.8	26.5162	Presently married	Yes
CON	Women	68	167.5	76.7	27.3379	Divorved or separated	Yes
CON	Women	67	165	67.2	24.6832	Never married	Yes
CON	Women	74	172	74.8	25.2839	Presently married	Yes
CON	Women	81	171	98.4	33.6514	Divorved or separated	Yes
CON	Women	77	160.5	84.3	32.7248	Presently married	Yes
CON	Women	73	154	74.3	31.3291	Widowed	No
CON	Man	74	166.5	80.1	28.8938	Presently married	Yes
CON	Women	69	166	59.2	21.4835	Presently married	No
CON	Women	77	165.1	86.1	31.587	Widowed	Yes
CON	Women	66	161	62.2	23.996	Never married	No

## Sheet: Steps
Group	Daily steps (steps/d)
	Pre	Post	2-month FU
ACTIVE	3511	4578	3729
ACTIVE	5475	5914	5656
ACTIVE	2217	2276	2172
ACTIVE	7331	9188	8717
ACTIVE	2804	2505	1967
ACTIVE	3868	7056	6717
ACTIVE	3917	4647	4972
ACTIVE	1694	1819	3433
ACTIVE	2777	2750	3691
ACTIVE	4816	4430	4949
ACTIVE	5185	9987	7494
ACTIVE	2348	1544	1817
ACTIVE	2509	4865	3799
ACTIVE	2756	2433	1863
ACTIVE	2157	1184	1161
ACTIVE	4933	4207	5168
ACTIVE	2883	3157	3606
CON	6382	4781
CON	1646	3237
CON	1139	2640
CON	1733	2789
CON	1826	3016
CON	2347	2865
CON	3571	4822
CON	833	1172
CON	1998	2230
CON	3721	4299
CON	2860	2420
CON	5205	3802
CON	5993	8680
CON	1443	1354
CON	2736	2709

## Sheet: AEE
Group	Active Energy Expenditure (Kcal/d)
	Pre	Post	2-month FU
ACTIVE	60	120	35
ACTIVE	513	781	524
ACTIVE	11	17	16
ACTIVE	290	197	170
ACTIVE	25	41	19
ACTIVE	81	210	221
ACTIVE	276	614	452
ACTIVE	473	428	561
ACTIVE	48	47	28
ACTIVE	493	615	841
ACTIVE	117	241	166
ACTIVE	121	8	199
ACTIVE	21	156	75
ACTIVE	102	122	29
ACTIVE	1	5	3
ACTIVE	5	22	45
ACTIVE	108	288	163
CON	82	57
CON	63	23
CON	18	72
CON	0	6
CON	58	259
CON	18	85
CON	90	223
CON	3	45
CON	20	25
CON	61	61
CON	8	12
CON	316	647
CON	270	329
CON	40	70
CON	46	69

## Sheet: GDS
Group	GDS Scores
	Pre	Post	2-month FU
ACTIVE	3	2	5
ACTIVE	5	0	0
ACTIVE	5	4	3
ACTIVE	1	0	0
ACTIVE	2	3	5
ACTIVE	1	1	1
ACTIVE	6	6	5
ACTIVE	5	2	0
ACTIVE	5	3	4
ACTIVE	2	0	0
ACTIVE	2	0	0
ACTIVE	3	3	1
ACTIVE	7	3	3
ACTIVE	3	2	2
ACTIVE	3	2	2
ACTIVE	10	1	2
ACTIVE	8	6	1
CON	0	2
CON	6	6
CON	3	1
CON	5	4
CON	3	4
CON	4	4
CON	5	3
CON	2	1
CON	2	0
CON	1	2
CON	2	6
CON	3	3
CON	7	6
CON	7	7
CON	2	3

## Sheet: GAI
Group	GAI Scores
	Pre	Post	2-month FU
ACTIVE	4	0	7
ACTIVE	2	1	0
ACTIVE	11	8	6
ACTIVE	1	1	2
ACTIVE	0	1	1
ACTIVE	1	3	2
ACTIVE	1	3	4
ACTIVE	0	0	0
ACTIVE	5	0	1
ACTIVE	3	0	0
ACTIVE	1	0	0
ACTIVE	2	1	0
ACTIVE	1	0	0
ACTIVE	0	3	2
ACTIVE	1	0	0
ACTIVE	4	0	0
ACTIVE	0	3	0
CON	0	0
CON	12	7
CON	0	0
CON	7	3
CON	6	7
CON	2	2
CON	7	3
CON	3	0
CON	0	0
CON	2	1
CON	9	11
CON	0	0
CON	5	6
CON	0	0
CON	3	4

## Sheet: UCLA
Group	UCLA Scores
	Pre	Post	2-month FU
ACTIVE	16	11	11
ACTIVE	19	12	11
ACTIVE	19	22	17
ACTIVE	16	13	16
ACTIVE	17	18	19
ACTIVE	22	20	22
ACTIVE	22	24	20
ACTIVE	14	15	15
ACTIVE	25	22	21
ACTIVE	19	13	13
ACTIVE	14	12	12
ACTIVE	12	17	19
ACTIVE	13	13	15
ACTIVE	17	17	14
ACTIVE	14	14	16
ACTIVE	22	22	19
ACTIVE	12	11	10
CON	14	11
CON	24	23
CON	13	15
CON	15	16
CON	22	22
CON	11	13
CON	26	22
CON	18	14
CON	15	11
CON	14	12
CON	18	24
CON	19	15
CON	14	17
CON	23	22
CON	25	23

## Sheet: LSA
Group	LSA Scores
	Pre	Post	2-month FU
ACTIVE	58	74	74
ACTIVE	74	78	78
ACTIVE	44	44	44
ACTIVE	86	92	92
ACTIVE	48	67.5	67.5
ACTIVE	64	92	92
ACTIVE	58	74	74
ACTIVE	72	72	72
ACTIVE	66	68	68
ACTIVE	74	80	80
ACTIVE	66	58	58
ACTIVE	26	44	44
ACTIVE	58	92	92
ACTIVE	68	52	52
ACTIVE	84.5	92	92
ACTIVE	60	80	80
ACTIVE	54	60.4	63.8
CON	74	58
CON	46	40
CON	40	48
CON	52	62
CON	64	68
CON	68	52
CON	72	84
CON	54	62
CON	52	50
CON	72	67.5
CON	54	46
CON	94.5	110
CON	110	102
CON	48.5	30
CON	76	74

## Sheet: SCREENII
Group	SCREENII Scores
	Pre	Post	2-month FU
ACTIVE	45	50	47
ACTIVE	55	56	61
ACTIVE	33	38	42
ACTIVE	45	43	47
ACTIVE	38	40	42
ACTIVE	48	51	51
ACTIVE	45	52	49
ACTIVE	40	46	49
ACTIVE	44	53	47
ACTIVE	43	52	52
ACTIVE	61	63	63
ACTIVE	43	42	40
ACTIVE	45	40	43
ACTIVE	53	49	45
ACTIVE	41	44	45
ACTIVE	41	46	38
ACTIVE	34	44	40
CON	43	49
CON	43	40
CON	37	43
CON	47	52
CON	46	46
CON	46	44
CON	45	50
CON	49	53
CON	49	43
CON	51	46
CON	33	41
CON	36	45
CON	54	55
CON	48	41
CON	61	59

## Sheet: Feasibility
group	Wk1 D1	Satisfaction	Wk1 D2	Satisfaction	Wk1 D3	Satisfaction	Wk2 D1	Satisfaction	Wk2 D2	Satisfaction	Wk2 D3	Satisfaction	Wk3 D1	Satisfaction	Wk3 D2	Satisfaction	Wk3 D3	Satisfaction	Wk4 D1	Satisfaction	Wk4 D2	Satisfaction	Wk4 D3	Satisfaction	Wk5 D1	Satisfaction	Wk5 D2	Satisfaction	Wk5 D3	Satisfaction	Wk6 D1	Satisfaction	Wk6 D2	Satisfaction	Wk6 D3	Satisfaction	Wk7 D1	Satisfaction	Wk7 D2	Satisfaction	Wk7 D3	Satisfaction	Wk8 D1	Satisfaction	Wk8 D2	Satisfaction	Wk8 D3	Satisfaction
active	Y	somewhat satisfied	Y	Satisfied	Y	somewhat satisfied	Y	Satisfied	Y	very satisfied	Y	Satisfied	Y	Satisfied	Y	Very satisfied	Y	Somewhat satisfied	Y	Somewhat satisfied	Y	Very satisfied	Y	Satisfied	Y	Satisfied	Y	Very satisfied	Y	Satisfied	Y	Satisfied	Y	Very satisfied	Y	Very satisfied	Y	Very satisfied	Y	Very satisfied	Y	Very satisfied	Y	Very satisfied	Y	Very satisfied	Y	Very satisfied
active	Y	Very satisfied	Y	very satisfied	Y	very satisfied	Y	very satisfied	Y	very satisfied	Y	very satisfied	Y	very satisfied	Y	Very satisfied	Y	Very satisfied	Y	Very satisfied	Y	Very satisfied	Y	Very satisfied	Y	Very satisfied	Y	Very satisfied	Y	Very satisfied	Y	Very satisfied	Y	Very satisfied	Y	Very satisfied	Y	Very satisfied	Y	Very satisfied	Y	Very satisfied	Y	Very satisfied	Y	Very satisfied	Y	Very satisfied
active	Y	Very satisfied	Y	very satisfied	Y	very satisfied	Y	very satisfied	Y	very satisfied	Y	very satisfied	Y	very satisfied	Y	Very satisfied	Y	Very satisfied	Y	Satisfied	Y	Very satisfied	Y	Satisfied	Y	Somewhat satisfied	Y	Very satisfied	Y	Satisfied	Y	Very satisfied	Y	Very satisfied	Y	Somewhat satisfied	Y	Satisfied	Y	Very satisfied	Y	Very satisfied	Y	Very satisfied	Y	Very satisfied	Y	Very satisfied
active	Y	very satisfied	Y	satisfied	Y	very satisfied	Y	satisfied	Y	satisfied	Y	very satisfied	Y	very satisfied	Y	Very satisfied	Y	Satisfied	Y	Satisfied	Y	Very satisfied	Y	Very satisfied	Y	Very satisfied	Y	Very satisfied	Y	Very satisfied	Y	Very satisfied	Y	Very satisfied	Y	Very satisfied	Y	Very satisfied	Y	Very satisfied	Y	Very satisfied	Y	Very satisfied	Y	Very satisfied	Y	Very satisfied
active	Y	satisfied	Y	satisfied	Y	satisfied	Y	satisfied	Y	satisfied	Y	satisfied	Y	satisfied	Y	Satisfied	Y	Satisfied	Y	Satisfied	Y	Satisfied	Y	Satisfied	Y	Satisfied	Y	Satisfied	Y	Satisfied	Y	Satisfied	Y	Satisfied	Y	Satisfied	Y	Satisfied	Y	Satisfied	Y	Satisfied	Y	Satisfied	Y	Satisfied	Y	Satisfied
active	Y	satisfied	Y	satisfied	Y	satisfied	Y	satisfied	Y	satisfied	Y	satisfied	Y	satisfied	Y	Satisfied	Y	Satisfied	Y	Satisfied	Y	Satisfied	Y	Satisfied	Y	Very satisfied	Y	Satisfied	Y	Satisfied	Y	Very satisfied	Y	Satisfied	Y	Satisfied	Y	Very satisfied	Y	Very satisfied	Y	Very satisfied	Y	Satisfied	Y	Very satisfied	Y	Satisfied
active	Y	very satisfied	Y	satisfied	Y	very satisfied	Y	satisfied	Y	satisfied	Y	very satisfied	Y	very satisfied	Y	Very satisfied	Y	Satisfied	Y	Satisfied	Y	Very satisfied	Y	Very satisfied	Y	Very satisfied	Y	Very satisfied	Y	Very satisfied	Y	Very satisfied	Y	Very satisfied	Y	Very satisfied	Y	Very satisfied	Y	Very satisfied	Y	Very satisfied	Y	Very satisfied	Y	Very satisfied	Y	Very satisfied
active	MISSED	MISSED	Y	very satisfied	Y	very satisfied	Y	satisfied	Y	very satisfied	Y	very satisfied	Y	very satisfied	Y	Very satisfied	Y	Very satisfied	Y	Very satisfied	Y	Very satisfied	Y	Very satisfied	Y	Very satisfied	Y	Very satisfied	Y	Very satisfied	Y	Very satisfied	Y	Very satisfied	Y	Very satisfied	Y	Very satisfied	Y	Very satisfied	Y	Very satisfied	Y	Very satisfied	Y	Very satisfied	Y	Very satisfied
active	Y	satisfied	Y	Satisfied	Y	satisfied	Y	satisfied	Y	satisfied	Y	satisfied	Y	very satisfied	Y	satisfied	Y	very satisfied	Y	Satisfied	Y	Very satisfied	Y	very satisfied	Y	Very satisfied	Y	satisfied	Y	Satisfied	Y	Very satisfied	MISSED	MISSED	Y	Very satisfied	Y	Satisfied	Y	Satisfied	Y	Very satisfied	Y	Satisfied	Y	Satisfied	Y	Very satisfied
active	Y	satisfied	Y	Satisfied	Y	satisfied	Y	satisfied	Y	Satisfied	MISSED	MISSED	Y	satisfied	Y	satisfied	Y	satisfied	Y	Very satisfied	Y	Satisfied	Y	Satisfied	Y	Very satisfied	Y	very satisfied	Y	Very satisfied	Y	Very satisfied	Y	Very satisfied	Y	Very satisfied	Y	Very satisfied	Y	Very satisfied	Y	Very satisfied	Y	Very satisfied	Y	Very satisfied	Y	Very satisfied
active	Y	Very satisfied	Y	very satisfied	Y	very satisfied	Y	very satisfied	Y	Very satisfied	Y	very satisfied	Y	very satisfied	Y	very satisfied	Y	very satisfied	Y	Very satisfied	Y	Very satisfied	Y	very satisfied	Y	Very satisfied	Y	very satisfied	Y	Very satisfied	Y	Satisfied	Y	Satisfied	Y	satisfied	Y	Very satisfied	Y	Very satisfied	Y	Satisfied	Y	Satisfied	Y	Very satisfied	Y	Very satisfied
active	Y	Very satisfied	Y	Satisfied	Y	very satisfied	Y	satisfied	Y	Satisfied	Y	satisfied	Y	satisfied	Y	satisfied	Y	satisfied	Y	Somewhat satisfied	Y	Satisfied	Y	Satisfied	Y	satisfied	Y	satisfied	Y	Satisfied	Y	Satisfied	Y	Satisfied	Y	satisfied	Y	Satisfied	MISSED	MISSED	Y	Satisfied	Y	Satisfied	Y	Satisfied	MISSED	MISSED
active	Y	Very satisfied	Y	Very satisfied	Y	Satisfied	Y	Very satisfied	Y	Very satisfied	Y	Very satisfied	Y	Very satisfied	Y	Very satisfied	Y	Very satisfied	Y	Very satisfied	Y	Very satisfied	MISSED	MISSED	MISSED	MISSED	Y	Very satisfied	Y	Very satisfied	Y	Very Satisfied	Y	Very satisfied	Y	Very Satisfied	Y	Very Satisfied	Y	Very Satisfied	Y	Very Satisfied	Y	Very Satisfied	Y	Very Satisfied	Y	Very Satisfied
active	Y	Very satisfied	Y	Very satisfied	Y	Very satisfied	Y	Very satisfied	Y	Very satisfied	Y	Very satisfied	Y	Very satisfied	Y	Very satisfied	Y	Very satisfied	Y	Very satisfied	Y	Very satisfied	Y	Very Satisfied	Y	Very satisfied	Y	Very satisfied	Y	Very satisfied	Y	Satisfied	Y	Satisfied	Y	Very Satisfied	Y	Very Satisfied	Y	Very Satisfied	Y	Very Satisfied	Y	Very Satisfied	Y	Very Satisfied	Y	Very Satisfied
active	Y	satisfied	Y	Very satisfied	Y	Very satisfied	Y	Very satisfied	Y	Very satisfied	Y	Very satisfied	Y	Very satisfied	MISSED	MISSED	Y	Very satisfied	Y	Satisfied	Y	Very satisfied	Y	Satisfied	Y	Very satisfied	Y	Very satisfied	Y	Very satisfied	Y	Satisfied	Y	Very satisfied	Y	Very Satisfied	Y	Very Satisfied	Y	Very Satisfied	Y	Satisfied	Y	Very Satisfied	Y	Very Satisfied	Y	Very Satisfied
active	Y	satisfied	Y	Satisfied	Y	Satisfied	Y	Satisfied	Y	Satisfied	Y	satisfied	Y	Satisfied	Y	Satisfied	Y	Satisfied	Y	Satisfied	MISSED	MISSED	Y	Satisfied	Y	Satisfied	Y	Satisfied	Y	Satisfied	Y	Satisfied	Y	Satisfied	Y	Satisfied	Y	Satisfied	Y	Satisfied	MISSED	MISSED	Y	Satisfied	Y	Satisfied	Y	Very Satisfied
